# Supplementary material for: Effect of Lysosomal Cathepsin L on Proteolysis of Beef Myofibrillar Proteins In Vivo and In Vitro
Source: Foods. 2022 Feb 21;11(4):613. doi: 10.3390/foods11040613 (PMC8871152; doi:10.3390/foods11040613)
Supplement: Supplementary file 1 [file foods-11-00613-s001.zip]

Archive with 1 entries (1 files):
- foods-1579602-supplementary.pdf
